# Supplementary material for: Valuing Australian parent preferences for community-based nutrition and physical activity initiatives: a discrete choice experiment
Source: Health Promot Int. 2026 Mar 9;41(2):daag033. doi: 10.1093/heapro/daag033 (PMC13017149; doi:10.1093/heapro/daag033)
Supplement: daag033_Supplementary_Data [file daag033_supplementary_data.zip]

Archive with 5 entries (5 files):
- Supplementary file  3 Discrete Choice Experiment Survey.docx
- Supplementary File 1 Potential attributes.docx
- Supplementary File 2 Choice task example.docx
- Supplementary file 4 Attitudinal variables.docx
- Supplementary file 5 DIRECT checklist.docx
